# Supplementary material for: Reduced Cortical Pyramidal Neuron Membrane Excitability and Synaptic Function in Parkinsonian Mice and Their Restoration by L-Dopa Treatment: Indirect Mediation by Striatal Dopaminergic Activity
Source: Brain Sci. 2026 Mar 3;16(3):285. doi: 10.3390/brainsci16030285 (PMC13024266; doi:10.3390/brainsci16030285)
Supplement: Supplementary file 1 [file brainsci-16-00285-s001.zip]

Archive with 4 entries (4 files):
- brainsci-4134364-Supplementary Table S1.pdf
- brainsci-4134364-Supplementary Video data_Description.pdf
- brainsci-4134364-Supplementary Video S1.MP4
- brainsci-4134364-Supplementary Video S2.MP4
